# Supplementary material for: Functional and Neural Correlates Associated with Conditioned Pain Modulation in Patients with Chronic Knee Osteoarthritis Pain: A Cross-Sectional Study
Source: Life (Basel). 2023 Aug 7;13(8):1697. doi: 10.3390/life13081697 (PMC10455308; doi:10.3390/life13081697)
Supplement: Supplementary file 1 [file life-13-01697-s001.zip]

Archive with 1 entries (1 files):
- life-2487764-supplementary.pdf
